# Supplementary material for: Investigation of Rhizopus oligosporus Metabolites in Fermented Wheat Bran and Its Bio Function in Alleviating Colitis in Mice Model
Source: Metabolites. 2024 Jun 26;14(7):359. doi: 10.3390/metabo14070359 (PMC11278778; doi:10.3390/metabo14070359)
Supplement: Supplementary file 1 [file metabolites-14-00359-s001.zip]

Archive with 1 entries (1 files):
- metabolites-3055762-supplementary.pdf
